# Supplementary material for: An In Vitro Oxidative Stress Model of the Human Inner Ear Using Human-Induced Pluripotent Stem Cell-Derived Otic Progenitor Cells
Source: Antioxidants (Basel). 2024 Nov 16;13(11):1407. doi: 10.3390/antiox13111407 (PMC11591063; doi:10.3390/antiox13111407)
Supplement: Supplementary file 1 [file antioxidants-13-01407-s001.zip]

Archive with 1 entries (1 files):
- antioxidants-3263540-supplementary.pdf
